# Supplementary material for: Evaluation of Formalin-Fixed and FFPE Tissues for Spatially Resolved Metabolomics and Drug Distribution Studies
Source: Pharmaceuticals (Basel). 2022 Oct 23;15(11):1307. doi: 10.3390/ph15111307 (PMC9697942; doi:10.3390/ph15111307)
Supplement: Supplementary file 1 [file pharmaceuticals-15-01307-s001.zip]

Archive with 1 entries (1 files):
- pharmaceuticals-1939014-supplementary.pdf
